# Supplementary material for: Human iPSC-derived microglial cells protect neurons from neurodegeneration in long-term cultured adhesion brain organoids
Source: Commun Biol. 2025 Jan 9;8:30. doi: 10.1038/s42003-024-07401-0 (PMC11718079; doi:10.1038/s42003-024-07401-0)
Supplement: Supplementary file 3 — Supplementary Data 1 [file 42003_2024_7401_MOESM3_ESM.xlsx]

## Sheet: Fig. 2e
MG counts/0.25 mm2 (Fig. 2e )	d4	d11	d37	d68	d94
	35	27	57	79	60
	36	24	77	60	57
	29	26	74	72	78
	33	37	61	61	75
	28	33	64	57	71
	28	29	60	63	61

## Sheet: Fig. 3b
MG counts/0.25 mm2 (Fig. 3b)	ST-MG-BO Core						ST-MG-BO Low density region						ST-MG-BO High density region						LT-MG-BO Core						LT-MG-BO Low density region						LT-MG-BO High density region
Day 0	1	0	2	2	1	0	7	4	2	4	3	2	181	165	243	167	186	118	0	0	1	2	0	0	6	5	4	5	6	3	202	176	231	150	227	189
Day 3	4	5	2	2	5	5	2	1	0	2	3	1	21	15	13	10	17	11	17	11	12	13	19	20	7	10	8	12	9	5	40	70	76	71	55	59
Day 7	3	7	9	6	2	2	0	0	4	2	2	1	1	0	1	0	0	0	17	15	21	22	22	24	14	19	27	29	18	15	17	22	19	22	19	16

## Sheet: Fig. 4b & c
Fold change in MG cell # (Fig. 4b)
ST-ABO+MG	0.831128	1.27794	0.890928
ST-ABO+MG+AS	2.67816	1.84672	1.97168
Fold change in MG cell # (Fig. 4c)
ST-ABO+MG	0.833333	1	1.16667
ST-ABO+MG+M-CSF/IL-34	1.66667	1.5	2

## Sheet: Fig. 5e-g
SYN1+ punctas/0.1 mm2 MAP2+ area (Fig. 5e)	LT-ABO	LT-MG-ABO		p-Tau+ area/MAP2+ area (%) (Fig. 5f)	LT-ABO	LT-MG-ABO		c-Cas3+ cells/DAPI+ cells (%) (Fig. 5g)	LT-ABO	LT-MG-ABO
	195.744	894.529			24.2965	4.84513			4.60751	1.75439
	58.1367	340.031			5.83883	4.23397			2.75938	1.76565
	70.6319	823.295			13.4959	2.0085			3.23232	2.48139
	115.444	1348.73			13.3081	5.52566			5.6239	1.79856
	106.281	798.812			15.7657	5.51079			3.94322	0.394477
	124.017	1037.92			13.2669	2.63089			2.96412	1.18518
	56.4548	1462.6			16.7077	2.67705			2.66272	1.35823
	321.623	214.427			12.6335	3.85685			5.63607	1.66359
	216.28	167.361			6.87418	8.69105			4.10714	2.06767
	425.665	720.747			9.58421	10.6197			4.45269	2.32019
	138.277	660.459			5.82163	4.3489			3.63636	2.01342
	31.3068	517.884			12.1131	1.78291			3.45369	2.35849
	65.2859	637.563			18.5687	7.0524			2.07824	1.46751
	53.1846	235.947			16.8995	6.44123			1.90896	1.1076
	108.075	574.279			31.6851	6.6846			2.71903	3.01205
	58.8036	638.629			14.5224	5.71825			1.95531	2.33161
	34.8638	441.68			8.32945	2.07632			2.09205	0.519481
	69.6385	334.95			18.8901	1.69833			2.80255	1.13207
	311.149	715.789			14.5147	3.23591			4.95186	1.99005
	207.908	1170.93			31.2419	2.10192			2.42214	0.398406
	155.11	1124.32			22.6417	4.06122			2.53165	0.594059
	163.731	1343.88			10.6803	2.27622			4.34783	1.34357
	80.8342	1205.93			4.76629	1.34364			2.12389	1.64271
	113.834	2533.12			9.7608	3.31042			2.08333	0.85034
	139.739	432.524			9.7022	4.46876			3.38983	2.61194
	80.1841	773.604			13.0127	1.42502			2.63591	0.826446
	369.453	979.521			23.9867	1.23698			2.62726	1.13636
	196.959	1167.44			15.0426	1.70921			1.84805	2.03735
	447.241	339.102			12.6833	1.19321			1.83333	1.2
					5.76472	6.60818			8.68644	1.8
					8.46351	3.12741			9.05077	0.665557
					14.7686	8.81735			5.61798	0.16129
					16.492	1.79058			6.66667	0.330033
					13.8197	2.40801			0.671141	1.19761
					16.992	10.4238
					13.2057	6.47321
					16.46	5.97381
					8.87879	4.01037

## Sheet: Fig. 6b, c
	ST-ABO+AS												ST-ABO+AS+MG
Relative ampititude (Fig. 6b)	234	256	276	254	276	290	301	321	158	192	175	203	301	320	343	198	203	204	265	320	341	308	349	376
Peak frequency (Hz) (Fig. 6c)	7.33333	7.66667	8.33333	7	5	9	14.3333	9	11.6667	18.6667	17.6667	12.6667	9.66667	11	14.3333	14	10	15.3333	18	18.3333	12	15	17	14

## Sheet: Supp. Fig. 1b-d
Thickness of ABO (um) (Supp. Fig. 1b)
Day 100	363	323	235
Day 120	245	254	247
Fold change in GFAP+ cell # (Supp. Fig. 1c)
ST-ABO	1.08772	0.842105	1.08772	0.982456
LT-ABO	1.89474	1.61404	1.64912	2.2807
% Cells in GFAP+ cells (Supp. Fig. 1d)	Radial glia				Astrocytes
ST-ABO	21.0526	42.1053	42.1053	24.5614	87.7193	42.1053	66.6667	73.6842
LT-ABO	9.43396	11.3208	13.2075	15.0943	92.4528	75.4717	75.4717	107.547

## Sheet: Supp. Fig. 3
Fold change in MG cell # (Supp. Fig. 3)
Day 1	1	1	1
Day 5	0.68	0.791667	0.807692
Day 10	0.4	0.458333	0.538462
Day 15	0.16	0.208333	0.230769
Day 20	0.12	0.166667	0.076923

## Sheet: Supp. Fig. 4
MG density (Supp. Fig. 4b)
% MG in total Dapi+ cells	19.1489	9.52381	10.2804	13.7795
MG proliferation (Supp. Fig. 4c)
% Ki67+ MG in total MG	6.66667	6.66667	12.1212	8.57143
